# Supplementary material for: Utility of 6% hydroxyethyl starch 130/0.4 in oral cancer surgeries with a duration of over 6 hours: A retrospective case-control study
Source: Medicine (Baltimore). 2023 Feb 17;102(7):e32958. doi: 10.1097/MD.0000000000032958 (PMC9936031; doi:10.1097/MD.0000000000032958)
Supplement: Supplementary file 1 [file medi-102-e32958-s001.xlsx]

## Sheet: Sheet1
ID	sex	age	Ht	Wt	OPE duration	preope pH	postope pH	preope Ht	postope Ht	preope Alb	postope Alb	preope Hb	intope Hb	postope Hb	preope HCO3	postope HCO3	preope BASE	postope BASE	preope Cre	POD1 Cre	POD7 Cre	preope BUN	POD1 BUN	POD7 BUN	ephedorine	phenylephrine	DOA	DOB	NA	infusion	in-out balance	bleeding	urine volume	HES130	HES70	BTF	Alb
7274769	f	63	155.1	39.4	12:40:00	7.44	7.46	33.6	24.9	3.7	3.2	10.9	6.7	8.1	27.4	26.1	3.3	2	0.79	0.53	0.62	17	11	18	16	4.99				4500	3078	602	820	150	2000	280	0
4117816	f	20	164.5	60.8	10:06:00	7.4	7.35	33.3	27.4	4.7	4.7	10.8	8.5	8.6	24.7	26.5	0.2	2.1	0.63	0.57	0.49	11	9	11	0	0				6750	2680	1320	2750	500	1500	800(auto)	0
10302581	f	46	165	60	08:55:00	7.44	7.32	50.8	39.3	4.2	4.7	7	15.5	12.8	25.4	23.6	0.6	-0.3	0.85	0.8	0.81	14	8	10	0	0				3700	1776	564	1360	500	0	0	0
7390998	m	49	163.5	65.1	06:33:00	7.38	7.43	39.1	39.9	4.5	3.9	12.7	12.5	13	24.4	26.2	0.1	1.9	0.75	0.65	0.66	18	15	15	8	2.87				3430	2217	113	1100	500	0	0	0
10478728	m	62	163	49.9	09:42:00	7.41	7.45	24.9	25.6	3.6	3.6	8	7	8.2	24.6	24.7	0.5	1.4	0.85	0.65	0.74	11	8	17	16	6.3				6493	5160	233	1100	500	0	560	0
10354697	f	72	160	50	16:16:00	7.43	7.44	36.7	32.1	4	3.4	11.9	7.7	10.4	23.7	26.4	-1.4	2	0.82	0.61	0.38	16	11	9	4	0.57		39.2		9320	3735	835	4750	500	500	560	500
10352767	m	75	152.8	59.5	12:50:00	7.41	7.22	29.3	32	3.6	3.2	9.5	7.2	10.3	25.4	19.4	1.1	-5.3	0.84	0.81	0.74	12	10	12	8	0.4		80.2		6510	3685	915	1910	500	500	840	0
3706982	m	75	157	65.85	08:43:00	7.46	7.37	30.3	30.9	3.6	3.3	9.8	9.5	10	26.8	25.6	2.5	1.6	0.71	0.66	0.67	12	14	13	36	0.3				4100	2670	150	1280	500	500	0	0
10566171	m	48	161.6	64.4	14:13:00	7.41	7.44	43.3	36	4.6	4.2	14.1	9.8	11.7	24.5	24	-0.1	-1	0.9	0.95	0.73	14	10	15	0	1.9				9460	4818	1042	3600	1000	0	560	500
10148493	f	60	152.5	55.5	08:56:00	7.43	7.38	35.6	30.6	3.7	3	11.5	9.7	9.9	24	21.9	-0.8	-3.3	0.77	0.64	0.62	13	10	14	20	2.8		84.6		3900	1392	398	2110	1000	0	0	0
10432591	f	61	148.6	43.5	12:13:00	7.49	7.43	33.5	23.6	4.5	3.5	10.9	7.2	7.6	26	24	1.2	-0.7	0.71	0.69	0.54	15	11	14	125	3.9		103.2		4832	2752	280	1800	1000	500	280	500
10002472	m	62	171.5	51.8	10:40:00	7.49	7.45	30.4	27	3.8	3.2	9.8	7.8	8.7	28.5	27	4.2	2.7	0.7	0.72	0.67	16	14	13	4	0		20.4		4620	2201	769	1650	1000	0	560	0
10557342	m	62	165.2	73.6	08:46:00	7.39	7.4	37.1	31.6	4.9	3.8	12	11.6	10.2	23.5	24.6	-1.2	0.2	0.79	0.86	0.75	21	15	16	8	6				4350	3495	455	400	1000	350	0	0
10104232	m	68	164.7	59.9	14:25:00	7.42	7.4	38.9	29	4.5	3.3	12.6	8.7	9.4	24.2	24.7	-0.6	0.3	0.82	0.89	0.73	16	12	20	4	4.56				7310	4770	820	1720	1000	0	360	0
10374337	m	69	168.5	65.9	14:55:00	7.31	7.34	44.1	30.7	3.6	3.3	14.4	6.7	9.9	19.8	20.5	-5.6	-4.7	1.09	1.19	0.91	11	15	15	36	0.8		82	1.1	9580	6692	1888	1000	1000	0	1400	500
10429689	f	70	145.6	39.4	13:08:00	7.46	7.33	27.8	27.1	3.5	3.6	9	7.1	8.7	27.9	21.3	3.7	-3.7	0.66	0.51	0.49	14	14	22	0	0.65		56.4		5118	2567	601	1950	1000	0	560	1000
10285130	m	79	166.4	73.1	06:29:00	7.4	7.37	40.8	28.6	4.1	3.7	13.3	9.3	9.2	25.7	24.5	1.6	0.2	0.86	0.8	0.76	16	12	18	4	0				3600	1816	894	890	1000	1000	0	0
5360854	m	22	167.8	48.4	09:29:00	7.44	7.49	42.1	25.3	4.8	4.8	13.7	9.4	8.1	27.2	26.3	3.1	1.8	0.8	0.67	0.74	12	8	12	0	0.8		28.3		5660	2871	1189	1600	1100	0	0	250
1371843	f	66	153	39.8	10:52:00	7.39	7.39	34	28.5	3.9	3.4	11	11.1	9.2	24.1	24.8	-0.4	0.5	0.66	0.48	0.51	20	7	12	0.5	3.6		53		3300	1559	141	1600	1100	0	0	0
5104009	m	69	166.7	57.9	08:11:00	7.42	7.43	28.8	27	3.7	3.7	9.3	7.5	8.7	24.6	24.8	0	0.2	0.57	0.37	0.41	7	5	11	112	0		33.9		3830	1775	355	1700	1100	0	0	0
10417532	m	62	165.5	68.3	06:56:00	7.34	7.41	36.5	28	4.1	4.4	11.8	10.3	9	22.7	25.5	-1.8	1.1	0.89	0.88	0.75	16	12	10	16	2.09				3250	2057	643	550	1350	0	0	0
6761933	f	72	146.5	57.2	08:38:00	7.44	7.44	35.9	27.8	3.8	4.1	11.7	8.4	9	26	25.1	1.6	0.6	0.58	0.48	0.6	11	11	10	4	1.6				4150	987	163	3000	1400	500	0	0
10544542	m	60	162.3	64	10:22:00	7.42	7.4	41.1	27.6	3.8	3.4	13.4	8.8	8.9	23.1	23.1	-2.1	-1.7	1.05	0.95	0.65	15	12	12	12	9.4				7110	4443	1317	1350	1500	0	560	0
10607366	m	64	172.1	79.8	15:23:00	7.39	7.46	38.6	30.4	4	3.6	12.5	11.5	9.8	23.9	27.3	-0.6	3.1	0.85	0.83	0.64	17	8	13	0	4.9				9900	2072	628	7200	1500	0	0	0
10440151	m	65	162.9	61.3	17:36:00	7.4	7.45	36.7	26.9	3.5	3.3	11.9	8.4	8.7	24.9	25.5	0.4	1	0.94	0.9	0.7	16	10	9	8	0		65.9		9268	3938	1380	3950	1500	0	560	500
10364391	m	66	170	54.2	16:23:00	7.37	7.37	44.2	30.3	3.4	3.5	14.4	7.7	9.8	26.6	25.6	3.2	1.6	0.68	0.73	0.49	15	12	14	52	1.16		48.2		8410	4446	1434	2530	1500	0	280	500
10387781	f	70	164	57.7	06:12:00	7.35	7.3	25.8	26.4	4.2	3.7	8.3	8	8.5	20.7	21.4	-4.6	-3.3	0.8	0.6	0.62	13	12	16	0	0				3550	2011	119	1420	1500	0	0	0
10612271	m	70	163	68.9	11:48:00	7.4	7.43	40.9	29.1	4.4	3.5	13.3	11.8	9.4	24.7	26.2	0.3	1.9	0.94	0.92	0.66	19	17	13	12	8.9				7750	4766	184	2800	1500	0	0	0
860042	m	71	160	54.8	12:57:00	7.3	7.34	27.4	30.6	3.3	3.9	8.8	7.6	9.9	22.4	21.4	-2.1	-3.5	0.7	0.74	0.46	14	12	12	40	1.31			0.79	5390	2926	884	1580	1500	0	840	0
3237443	m	62	171	60.1	16:00:00	7.35	7.39	40.3	29.3	4.1	3.5	13.1	6.5	9.5	23.8	24.4	-0.4	-0.1	0.98	0.96	0.62	24	20	23	20	7.37				8540	5596	1604	1340	2000	0	840	0
2590956	m	75	160	41.5	14:27:00	7.38	7.38	32.5	30.3	3.1	2.9	10.5	8.9	9.8	24.4	23	0	-1.8	0.75	0.7	0.54	11	7	7	32	1	34.9			8750	4637	1563	2550	2350	650	1400	1000
10579940	m	51	182	94.7	20:04:00	7.38	7.43	45.2	29.8	4.5	3.8	14.7	8.1	9.6	24.4	23.4	0.3	-1.5	0.72	0.85	0.64	15	10	14	28	4.2		107.8		17201	8674	2727	5800	2500	500	1400	1000
10533567	m	59	171	74.2	15:00:00	7.34	7.4	43.8	29.2	3.7	2.8	14.3	11.6	9.4	22.9	25.5	-1.4	1.3	0.81	0.75	0.67	12	11	17	0	1.7				8660	4150	900	3610	2500	0	0	0
10299254	m	77	166.5	63.35	12:15:00	7.37	7.39	44.1	26.2	4	3	14.4	12.8	10.4	23.4	23.5	-1.2	-1.2	0.62	0.6	0.54	15	12	14	4	1.8		112		8811	4451	690	3670	2500	1000	0	0
4551885	f	19	148	56.8	06:37:00	7.44	7.44	30.7	30.6	4.2	4.1	9.9	9.6	9.9	23.8	24.7	-1.2	-0.1	0.55	0.49	0.59	10	7	11	4	0				3550	1570	880	1100	0	0	800(auto)	0
4721438	f	19	m	58	05:50:00	7.41	7.47	30.6	29.6	4.2	4.1	9.9	9.7	9.6	24.3	24.8	-0.8	0.5	0.66	0.5	0.49	12	6	12	0	0				3580	2233	537	810	0	0	500(auto)	0
4836791	m	19	178	75	07:22:00	7.42	7.46	38.6	35.4	4.8	4.6	12.5	10.8	11.5	25.2	26.3	1.2	2.8	0.74	0.8	0.59	12	11	13	0	0				5120	1106	944	3070	0	0	400(auto)	0
5711185	m	36	170.5	64.9	05:47:00	7.36	7.47	42.8	36.5	4	3.9	13.9	13	11.9	24	25.8	-0.2	1.1	0.83	0.73	0.79	15	6	13	0	0				3060	1961	179	920	0	0	0	0
1192566	m	38	168	59	05:09:00	7.41	7.43	33.5	25.2	4.2	4.6	10.9	9	9.3	24.8	26	0.7	2.1	0.69	0.65	0.44	11	6	4	16	0				10780	6042	808	3930	0	900	280	0
3080919	f	38	157	61	05:35:00	7.42	7.43	29.7	29.6	4.4	4.4	9.6	9.5	9.6	21.9	23.5	-1.9	-0.2	0.66	0.56	0.62	8	8	9	4	0				3752	2347	405	1000	0	0	500(auto)	0
10345663	m	45	174.5	65.9	08:16:00	7.39	7.4	39.4	32.4	4.2	3.9	12.8	10.7	10.5	26.2	26.9	2.3	2.9	0.67	0.68	0.75	13	8	14	0	0				3750	2228	872	650	0	1000	0	0
6356150	m	45	168.7	68.5	12:31:00	7.35	7.43	38.7	29.6	5.1	3.7	12.6	10	9.6	23.9	24.9	-0.3	0.3	0.7	0.8	0.45	11	8	14	24	4.25				5000	1950	830	2220	0	1000	0	0
10430083	f	56	158.1	32.8	09:04:00	7.45	7.36	26.7	25.6	3.5	3.9	8.6	9.1	8.2	27.7	26.2	3.5	2.3	0.45	0.32	0.46	17	10	15	16	2.56				3830	1724	286	1820	0	0	280	0
10430083	f	56	159.1	38.8	07:12:00	7.4	7.41	30.6	28.2	3.8	3.7	9.9	n	9.1	23.4	24.8	-1.4	0.3	0.49	0.39	0.46	15	13	20	32	2.49		41		5160	3493	537	1130	0	0	560	500
10741089	f	57	156	51	08:35:00	7.48	7.47	37.5	31.6	4.4	3.9	12.2	10.5	10.2	25.6	26.1	2.3	2.7	0.53	0.41	0.48	9	6	16	20	4.1				4310	1840	290	2180	0	0	0	0
10704205	m	58	172.3	70	20:46:00	7.39	7.46	39.1	26.2	4.3	2.4	12.7	10.1	8.4	24.2	23.6	-0.1	0.3	0.72	0.76	0.68	10	8	10	4	13.9				10050	5374	1216	3460	0	0	0	0
10275819	m	59	177.5	63.2	10:35:00	7.4	7.45	27.2	26.2	3.8	4.3	8.8	7.2	8.4	23.5	24.7	-0.6	1.2	0.91	0.93	0.77	11	9	13	8	6.1				3180	1272	208	1700	0	1000	280	0
3830624	m	60	171	68.5	12:01:00	7.44	7.43	41.3	36.5	4.5	3.8	13.5	12.7	11.8	26.6	25.1	2.3	0.5	0.76	0.72	0.48	9	15	13	0	2.3		42.1		8100	4223	477	3400	0	0	0	0
10478728	m	61	163	50	13:39:00	7.5	7.38	27.5	27.4	3.8	3.1	8.9	5.9	8.8	23.3	25	0.4	0.6	0.78	0.64	0.72	9	8	18	8	6.3				6580	4268	1012	1300	0	0	0	0
10399747	f	62	151.7	48.2	09:10:00	7.31	7.39	37.4	28.1	4.6	3.4	12.1	10.1	9.1	22	24.5	-2.4	0.1	0.7	0.53	0.57	15	12	23	12	4.2		12.2		4422	2237	605	1580	0	1000	0	0
446670	m	62	166	56	19:43:00	7.41	7.39	39.3	35.3	3.3	3.2	12.8	11.3	11.5	23.1	25.5	-0.5	0.9	0.79	0.71	0.55	19	7	15	0	0				10650	4309	671	5670	0	0	0	0
760455	f	66	148	40.2	11:32:00	7.43	7.45	33.5	28.8	4.1	3.8	10.9	n	9.3	25.9	26.7	1.6	2.4	0.58	0.47	0.47	14	8	16	24	7.6				4170	2652	208	1310	0	0	0	0
10417699	f	67	148	51.4	07:19:00	7.46	7.47	29.3	26.5	3.9	3.5	9.4	n	8.5	25.7	26.7	1.1	2.3	0.58	0.45	0.55	13	10	15	20	0	35.4			3500	1419	231	1850	0	1000	0	0
10482059	m	67	169.6	80.5	12:29:00	7.4	7.35	46.9	39.1	4.5	3.9	15.3	13.1	12.7	24.9	26	0.7	1.5	1.31	1.27	0.95	17	17	19	8	1.68				5900	4022	678	1200	0	0	0	0
7549636	m	67	165	59.9	14:28:00	7.39	7.32	29.9	27.3	3.7	3.1	9.7	8.3	8.8	22.7	20.7	-2.2	-4.5	2.38	2.3	2.24	34	33	34	28	8.8				7160	5775	925	460	0	0	560	0
10691073	m	68	154.8	53	15:23:00	7.48	7.38	43.6	33.9	4	3.6	14.2	13.6	11	19.5	23.3	-3.3	-1	0.78	0.61	0.57	12	6	10	8	9.1				7950	4143	807	3000	0	0	0	0
10575197	f	69	166	54.7	11:50:00	7.42	7.43	33.9	28.6	3.5	4	11	9.7	9.2	24.5	25	-0.1	0.5	0.65	0.55	0.5	7	6	13	24	8.3				5030	3235	285	1510	0	0	0	0
3877485	m	69	161	47	17:29:00	7.43	7.43	29	25.2	3.5	3.2	9.3	7.9	8.1	26.4	24.3	2.5	0.5	0.61	0.58	0.43	12	8	12	24	5.5		26		7520	4860	300	2360	0	0	0	1250
10726055	m	69	164	76.6	13:50:00	7.39	7.44	42.3	36.3	4.4	3.6	13.8	12.2	11.8	24.1	25	-0.2	1.3	0.86	0.86	0.79	10	9	25	8	13.4				6710	3516	464	2730	0	0	0	0
10332731	m	71	161.8	62.1	10:10:00	7.36	7.42	34.1	29.7	3.8	3.2	11.1	9.9	9.6	24.9	25.6	0.8	1.2	1.2	1.03	0.95	30	16	19	20	9				5270	3575	315	1380	0	0	0	0
7158165	m	74	165.8	52.9	14:20:00	7.52	7.34	34	24.2	2.8	2.6	11	8.7	9.6	26	24.9	1	0.3	10.45	7.47	5.94	47	28	35	4	6.8		40.4	1.6	3970	2455	1492	23	0	0	1120	1750
727504	f	75	152.8	54.8	06:17:00	7.39	7.4	29.6	32.5	3.2	2.7	9.5	11.6	10.5	20.3	23.6	-5.3	-1.2	0.74	0.59	0.68	12	10	18	16	2.1				2930	1781	49	1100	0	0	0	0
7689888	f	75	145.2	46.2	09:04:00	7.45	7.45	35.2	28.4	2.6	2.8	11.4	9.6	9.2	26.3	25.7	1.8	1.2	5.92	5.55	4.53	23	23	38	8	2.89				2240	1543	287	410	0	0	0	0
10711392	m	75	172.3	49.9	15:48:00	7.47	7.41	35.2	28.7	3.3	3.1	11.4	9.7	9.3	26.6	26	3.2	0.9	0.67	0.53	0.64	10	7	9	116	11.3				7700	5261	339	2100	0	0	0	0
10387897	f	76	152	63.1	08:41:00	7.48	7.42	30	28	3.7	3.6	9.7	8.4	9	26.6	25.8	2	1.5	0.68	0.54	0.55	14	11	11	12	6.2				3950	2128	292	1530	0	0	0	0
10310207	f	76	145.5	58.9	09:15:00	7.39	7.45	32.6	27.6	4.4	4	10.5	10.6	8.9	23.1	26.4	-1.7	2	0.69	0.56	0.52	14	8	18	8	4.4				5550	2220	180	3150	0	1000	0	0
10762329	m	76	154	51	16:34:00	7.46	7.45	31	23.9	4.1	3.8	10	7.4	7.7	23.1	23.5	-0.2	0.1	1.14	1.28	1.03	20	13	12	12	4.7		44.7		7460	4558	1422	1480	0	0	460	500
10453601	f	78	150.2	52	08:02:00	7.46	7.34	33.6	32.3	3.5	2.5	10.9	11	10.4	26.9	25	2.6	1.2	0.8	0.6	0.61	14	12	21	8	2.56		24.1		2850	1897	103	850	0	0	0	0
5231710	m	78	167	61	08:48:00	7.39	7.42	32	29.4	4.5	3.7	10.4	10	9.5	23.1	25.9	-1.7	1.6	0.8	0.66	0.62	18	16	12	40	7.3				4800	1867	363	2570	0	0	0	0
3013197	m	80	155	66.85	05:18:00	7.4	7.38	43.8	40.2	4.2	3.9	14.3	10.1	13.1	24.2	23.9	-0.4	-0.6	0.82	0.72	0.72	15	9	9	40	0.6		41		2600	1727	273	600	0	500	0	0
10659536	f	80	148	52	06:47:00	7.45	7.43	25.9	23.2	3.5	3.1	8.3	8.3	7.4	24.5	25.2	0.9	1.3	1.36	1.17	1.28	28	19	24	8	2.8				3375	1355	150	1870	0	0	0	0
10405593	f	83	137	39.6	13:57:00	7.44	7.43	27.6	22.8	2.6	2.4	8.9	6.7	7.3	23.7	22.3	-1.2	-2.7	0.48	0.35	0.3	17	16	4	12	3.2				5680	4783	397	500	0	1000	280	0
10582576	f	84	149.7	37.4	06:01:00	7.38	7.37	24	31	3.5	3.5	7.7	8.7	10	23	22.7	-1.7	-2	0.84	0.63	0.6	14	8	22	8	4.6				2507	1757	60	690	0	0	560	0
10469877	f	86	150	55.4	08:25:00	7.37	7.31	32.7	29.2	3.9	3.7	10.6	9.4	9.4	25.6	23.8	1.6	-0.3	0.69	0.47	0.52	15	9	11	12	0.13		87.5		3300	2675	65	560	0	0	0	0
10658211	f	89	152	47	06:37:00	7.41	7.4	31.9	29.7	2.8	3	10.3	10	9.6	23.6	25.2	-0.4	1	1.5	1.5	1.46	40	34	39	0	4.2		44.5		2680	1517	333	830	0	0	0	0
10462538	m	96	140	49	05:38:00	7.36	7.39	25	31.6	2.8	2.9	8	9.4	10.2	24.5	24.5	0.2	0.1	1.24	1.37	1.22	22	23	24	8	6.5				2810	2345	205	260	0	0	560	0
																														0
												11.2434	9.51233	9.63026	24.4671	24.6566	0.111842	0.293421	1.00368	0.890395	0.790921	15.4868	11.7368	15.4474	16.4934	3.49645	35.15	54.9417	1.16333	5705.12	3132.97	641.842	1930.3
												1.99468	1.92397	1.26986	1.77812	1.62607	1.95864	1.85791	1.27289	0.988369	0.79046	6.69426	5.61039	6.66212	23.8413	3.40626	0.353553	28.7779	0.408697	2658.53	1528.58	501.754	1343.04
